# Supplementary material for: Brain glucose metabolism on [18F]-FDG PET/CT: a dynamic biomarker predicting depression and anxiety in cancer patients
Source: Front Oncol. 2023 May 25;13:1098943. doi: 10.3389/fonc.2023.1098943 (PMC10248443; doi:10.3389/fonc.2023.1098943)
Supplement: Supplementary file 1 [file Table_1.xlsx]

## Sheet: L-FRO G
G1	G2	G3
7.89	6.98	3.93
5.45	6.85	7.34
6.56	5.12	4.34
7.64	7.67	4.67
7.88	4.34	5.23
6.87	6.34	6.87
7.45	5.27	4.24
7.74	7.67	7.12
7.31	4.78	4.05
7.67	6.88	7.12
7.45	7.32	7.27
6.88	6.88	6.88
7.45	5.67	4.76
7.34	6.12	5.12
6.88	7.34	5.23
6.34	7.56	6.23
7.45	7.84	5.77
6.98	7.23	5.45
6.85	7.86	5.23
6.99	7.34	6.05
6.88	6.89	5.78
6.45	7.06	7.37
5.67	6.57	5.21
6.78	7.67	6.02
6.34	5.67	4.67
6.88		7.32
4.65		7.37
6.34		7.45
6.78		7.89
6.74		7.98
5.88		4.34
		3.89
		4.53
		6.88
		4.23
		3.59
		4.56
		4.25
		6.34
		5.89
		4.05
		6.54
		3.67

## Sheet: R-FRO G
G1	G2	G3
8.67	7.09	4.05
5.65	7.56	7.45
6.45	5.45	4.45
7.56	8.32	4.98
7.98	4.45	5.56
6.78	6.57	7.07
7.86	5.43	4.67
7.54	7.67	7.56
7.43	4.96	4.56
7.86	6.95	7.45
6.78	7.65	7.54
7.23	7.34	7.54
7.56	5.78	4.87
7.65	6.45	5.43
7.43	7.56	5.46
6.94	7.53	6.45
7.56	7.64	6.54
7.23	6.54	5.65
7.56	7.45	5.34
7.45	7.45	5.67
6.58	7.43	5.56
6.93	7.56	7.23
6.45	6.56	5.31
7.46	7.53	6.43
6.24	6.29	4.68
5.46		7.56
5.42		7.86
6.57		7.34
5.64		7.56
6.75		7.59
5.64		4.53
		3.84
		4.63
		6.45
		4.34
		3.67
		4.45
		4.34
		6.45
		5.67
		4.32
		5.65
		3.67

## Sheet: L-TEM
G1	G2	G3
7.78	5.87	3.56
4.67	6.43	6.57
6.12	4.78	3.98
7.87	6.78	4.65
7.45	4.59	5.12
6.23	6.56	6.56
7.56	5.67	4.34
7.98	7.56	6.87
7.87	4.56	4.34
7.19	7.98	6.54
7.49	7.45	7.56
6.87	6.93	7.23
7.87	5.56	4.87
7.56	6.45	5.67
7.43	7.87	5.23
6.37	7.23	6.58
7.86	8.45	5.45
7.54	7.51	5.47
7.19	8.64	5.43
7.56	7.86	6.74
7.65	7.32	5.38
5.87	7.42	7.56
5.87	6.19	5.65
7.23	7.43	6.43
6.45	5.87	5.78
5.43		7.42
4.64		7.84
6.45		7.98
5.67		8.97
7.42		8.67
6.12		5.53
		4.78
		5.04
		7.07
		4.65
		4.45
		4.76
		4.56
		6.67
		6.34
		4.56
		5.54
		4.12

## Sheet: R-TEM
	6.34	3.76
4.87	6.67	6.78
6.45	4.67	3.87
7.98	6.98	4.45
7.93	4.87	5.56
6.53	6.39	6.78
7.59	5.91	4.65
8.56	6.54	7.67
8.23	4.96	4.71
7.29	7.56	6.93
6.98	7.91	7.59
7.45	7.38	7.45
7.56	7.87	4.88
7.86	6.73	5.89
7.65	7.56	5.85
6.85	7.87	6.94
8.54	8.64	6.45
8.23	7.42	5.78
7.28	8.76	5.62
8.19	8.43	7.23
7.19	6.75	5.85
6.98	7.39	7.32
6.56	6.52	5.34
7.48	7.84	6.85
6.76	6.56	6.53
6.54		7.86
5.21		7.93
6.72		8.56
6.75		8.97
7.64		9.34
6.36		5.63
		4.32
		5.08
		7.43
		4.98
		4.76
		4.87
		4.76
		7.34
		6.45
		5.23
		6.23
		4.63

## Sheet: L-CAU
7.67	6.78	5.46
5.78	6.98	7.45
6.98	5.89	5.67
8.45	7.34	5.67
8.57	5.67	7.56
7.54	7.98	7.89
8.35	6.56	5.67
8.79	8.67	7.42
8.67	5.67	5.67
7.89	8.78	7.56
8.67	8.76	8.67
7.45	8.67	8.53
8.57	6.34	6.56
7.85	7.32	6.75
8.56	8.56	6.45
7.34	7.85	7.45
8.98	8.63	7.34
8.67	8.53	6.45
7.45	8.56	6.78
8.45	8.98	7.53
7.45	7.76	6.34
6.93	8.56	7.56
6.45	7.54	6.43
8.65	8.56	7.87
7.77	7.45	7.56
5.78		8.68
5.28		8.32
6.44		8.34
5.68		9.45
7.68		9.54
7.46		6.45
		5.67
		6.77
		7.44
		5.33
		5.23
		5.84
		5.64
		7.56
		7.27
		5.26
		5.67
		5.37

## Sheet: R-CAU
7.89	7.54	6.56
7.65	7.34	7.23
7.23	5.83	5.94
8.45	7.45	5.83
8.23	5.94	7.45
7.34	8.98	7.09
7.86	7.56	5.98
8.78	8.45	7.94
8.76	5.68	5.86
7.56	8.45	7.85
8.67	8.75	8.64
7.12	8.64	8.52
8.53	6.45	6.45
8.53	7.46	6.57
8.23	8.56	6.23
7.56	7.45	7.23
8.67	8.53	7.65
8.98	8.94	6.57
7.28	8.57	6.32
8.56	8.65	7.84
7.22	7.87	6.84
7.27	8.67	7.56
7.56	7.43	7.43
8.55	8.52	7.56
7.45	7.92	7.87
6.26		8.45
5.73		8.21
6.84		9.34
6.43		9.32
8.43		9.66
7.88		6.75
		6.43
		6.83
		7.65
		5.63
		5.92
		5.27
		5.33
		7.92
		7.36
		5.73
		5.73
		5.77

## Sheet: L-CIN
7.95	7.45	6.47
7.95	7.47	6.98
7.85	7.45	6.54
8.64	7.43	7.45
7.86	7.64	7.94
8.54	8.54	7.43
7.85	8.58	6.53
8.65	8.45	8.54
8.45	7.45	7.47
8.57	8.56	7.67
8.67	8.64	8.56
7.59	8.95	8.63
8.54	7.56	7.58
8.56	8.54	7.45
8.67	8.54	7.48
7.53	8.34	7.68
8.95	8.64	7.53
8.45	8.56	7.34
7.98	8.56	8.64
9.43	8.59	7.53
8.54	7.45	7.56
7.45	8.43	8.45
7.43	8.54	7.42
8.34	8.53	8.49
7.58	7.57	7.84
7.45		8.45
6.45		8.65
7.34		9.56
7.64		8.54
8.45		8.45
7.34		7.68
		7.54
		7.45
		8.43
		6.34
		6.54
		6.34
		6.34
		8.43
		7.67
		7.65
		7.23
		6.45

## Sheet: L-HIP
6.45	6.43	4.64
5.45	6.47	5.99
6.36	5.34	4.63
7.54	6.53	5.23
7.64	5.67	5.66
6.88	6.34	7.23
6.77	5.62	5.42
6.78	6.47	6.84
7.68	5.34	4.56
7.58	6.56	5.67
7.75	7.85	7.56
6.45	7.49	7.55
7.23	5.09	5.34
6.34	6.34	6.47
7.45	6.45	5.75
7.04	7.32	6.54
7.98	7.43	5.77
6.88	7.33	5.36
6.43	7.69	5.63
7.43	7.49	6.45
7.52	7.09	6.12
6.74	6.42	7.56
5.78	6.54	6.34
7.34	7.65	7.42
6.64	5.78	6.34
5.66		7.93
5.73		7.12
6.45		8.32
6.83		7.43
7.34		7.36
7.45		6.36
		5.36
		5.64
		6.34
		5.12
		5.45
		5.22
		5.63
		6.74
		6.77
		5.23
		6.12
		5.64

## Sheet: R-HIP
6.98	6.75	4.78
5.39	6.13	5.87
6.73	5.46	4.86
7.84	6.74	5.19
7.54	5.84	6.45
6.48	6.53	7.56
6.84	5.37	5.63
6.84	6.66	6.45
7.93	5.35	4.75
7.23	6.33	5.83
7.53	7.12	7.84
6.93	7.75	7.58
7.33	5.21	5.33
6.84	6.73	6.34
7.95	6.88	5.83
7.43	7.53	6.23
7.55	7.54	5.23
6.65	7.45	5.33
6.63	7.54	5.73
7.54	7.83	6.32
7.74	6.88	6.33
6.72	6.74	7.37
5.85	6.84	6.63
7.84	7.85	7.84
6.48	5.99	6.54
5.76		7.88
5.88		7.33
6.74		8.55
6.46		7.63
7.84		7.63
7.52		6.64
		5.63
		5.76
		6.55
		5.08
		5.33
		5.42
		5.84
		6.73
		6.34
		5.34
		6.23
		5.74

## Sheet: L-FRO TNM
7.89	5.45	6.98	3.93
6.56	5.12	6.85	7.34
7.67	7.12	7.88	4.34
7.64	6.34	7.67	4.67
6.87	7.12	5.12	5.23
7.45	4.78	7.84	6.87
7.67	6.88	7.37	4.24
7.74	7.27	7.32	4.34
7.31	6.88	7.37	5.27
6.88	6.23	4.34	4.05
7.45	7.34	6.88	7.32
6.88	7.34		4.76
7.45	6.88		5.23
5.67	7.23		5.77
6.34	7.86		6.12
7.45	7.34		5.45
6.98	6.89		5.23
7.06	6.57		7.56
6.85	7.67		6.05
6.99	6.45		5.78
6.88	6.88		5.21
5.67	6.54		6.02
6.78			4.67
6.34			7.45
4.65			7.89
6.34			7.98
6.78			3.89
6.74			5.67
5.88			4.53
			4.23
			3.59
			4.56
			4.25
			6.34
			5.89
			4.05
			3.67

[truncated: 17 more sheets: R-FRO TNM, L-TEM TNM, R-TEM TNM, L-CAU TNM, R-CAU TNM, L-CIN TNM , L-HIP TNM, R-HIP TNM, L-FRO H, R-FRO H, L-TEM H, R-TEM H, L-CAU H, R-CAU H, L-CIN H, L-HIP H, R-HIP H]
